# Supplementary material for: Comparison of Patients Classified as High-Risk between International Cardiovascular Disease Primary Prevention Guidelines
Source: J Clin Med. 2024 Jul 26;13(15):4379. doi: 10.3390/jcm13154379 (PMC11312975; doi:10.3390/jcm13154379)
Supplement: Supplementary file 1 [file jcm-13-04379-s001.zip]

Archive with 1 entries (1 files):
- jcm-3102393-supplementary.pdf
